# Supplementary material for: Influence on number of top-ups after implementing patient controlled epidural analgesia: A cohort study
Source: PLoS One. 2017 Oct 18;12(10):e0186225. doi: 10.1371/journal.pone.0186225 (PMC5646815; doi:10.1371/journal.pone.0186225)
Supplement: S1 File — (XLSX) [file pone.0186225.s001.xlsx]

## Sheet: database pcea vs cea 23 aug for
weight	ASA	interval topup	operation	EpidType	levelEpid	age	peakNRS	EpidFailure	PONV	Sedated	hypotensionART	speedchange	itch_treated	Topup_freq	NRS_POD1_R	NRS_POD1_M	NRS_POD2_R	NRS_POD2_M	NRS_POD3_R	NRS_POD3_M	NRS_POD4_R	NRS_POD4_M	NRS_POD5_R	NRS_POD5_M	NRS_POD6_R	NRS_POD6_M	TotalDays_epid
60	1	49.0333	1	1	4	67								1	2	4	0	0									4
70	2	45.6167	6	1	3	43	6							1			5	6	2		3	5					4
49	1	43.9333	5	1	2	75	7							1	3	7	2	2	2	3							4
108	3	42	1	1	3	72								1	10	10			5	5	0	0					6
54	2	41.6333	8	1	2	65	8							1			4	5	4	8							4
75	2	40.9167	3	1	4	75	9				1	1		1	0	0	8	10									6
99	3	40.5	12	1	7									1	7	8	3	5									3
71	1	39.95	2	1	2	79	7		2					1	2	2	7		0	2							3
72	2	39.5	1	1	2	67								1	0	0	8	9	4	8	4	8	4	6			4
60	2	38	1	1	2	81								1	0	0	3	4	3	8	2	4	6				5
62	2	34.5333	1	1	4	72								1	4	5	4	5									2
80	2	33	6	1	3	74								1	8		2	4	3	4	1	3	1	2			5
54	3	32.6833	6	1	1	78	8		3	5				1	2	3	8		1	3	3	5					4
100	2	32.4167	3	1	1	73					1	1		1	0	0	2	2	2	3	0	1	0	0	0	0	7
72	1	32.0333	12	1	4	27	8		2					1	0	1	3	6	1	2							4
85	2	31.8	3	1	2	73								1	1	2	2	3	1	1	2	3					5
67	2	30.6	1	1	1	58								1													1
73	2	30.1333	1	1		66	7	1		4				1	7	7	1	4									2
62	2	25	2	1	4	65	6						1	1	5	6	0	1	1	1							3
55	2	24.3833	1	1	4	62	9							1	6	9	2	5									4
82	1	23.6	2	1	6	39	8		3					1	3	8	0	2	2								3
90	1	23.4	6	1	2	62								2	7	10	5	6	0	1	0	3	8				7
		28		1
66	3	21.8167	1	1	5	28	4		3					1			4	4	2	3	2	3					4
70	1	20.9167	5	1	8	53								1	4	6	1	2	1	2							3
52	2	19.9167	2	1	1	28	6							1	4	6	0	2									3
71	2	19.7167	6	1	1	78								2	7	7	6		1	4	2	3					4
		41.7167		1
54	1	19.15	1	1	3	29	8	2						1	1	8											1
60	3	18.5333	3	1	2	50	6							1			3	6									6
80	2	17.9833	2	1	4	47	9							1	8	9	0	8	1								3
67	1	17.75	2	1	4	63					1	1		1	5	7	4	5	3	5							3
57	2	17.3333	2	1	3	77	8				1	1		2	1	4	6	8	3	7							2
		40.5		1
55	2	17.1	5	1	4	50								2	4	8	5	8	2	3							4
		22.2667		1
90	1	16.9	5	1	8	39	7			3				1	6	7	1	3	1	3							3
88	2	16.7	3	1	2	58				1				3	7	8					2	3	9		5	6	7
		28.6333		1
72	2	16.5	1	1	2	56								1	9	9	3	5	1	2							3
		41.5		1
68	2	16	3	1	2	53								2			7	8			0	5					6
		40.5		1
100	2	15.4333	3	1	1	56								2							2	5	5	8	2	4	8
		53.1833		1
76	2	15	3	1	1	64	8							2			7	8	0	1	0	1	1	2			5
		44.3833		1
53	2	14.7333	1	1		25	10		3					1	2	4	2	5	7	10	0	2	0	6	7	9	10
98	2	12.0833	3	1	1	56		2		1				1			0	3	3	4	5	6	4	5			0
70	3	11.25	1	1	6	69								2	4	8	3	5	0	0	0	0					4
		24		1
87	3	10.85	3	1	2	61	8				1	1		3	5	8	0	2	0								4
		13.1667		1
60	2	10.65	1	1	3	59								1													0
80	2	10	6	1	3	56	9	1						1	6	7	7	9	7	8	5	7					1
80	2	9.68333	4	1	2	59	5	1		5				2			1	5									1
57	3	9.01667	12	1	4	53	8				2			2	7	8	3	3	6	8	3	5	0	1	5	7	14
		13.5167		1
68	2	8.4	4	1	2	67		1						1	1	5	3	5									1
80	3	8.2	2	1	8	28		1						1	3	4	3	6	3	3							3
67	2	8	1	1	3	50								2	0	3			2	2	2	4					4
		30		1
76	2	7.7	7	1	2	63								1			0	0									3
49	2	7.5	1	1	1	71	7							1	2	2											3
64	3	7.3	1	1	4	76			3					2		4	5	7									4
		9.4		1
77	2	6.63333	11	1	2	24	8	2						1	8	8	5	7			3	4	2	4			6
		12.9667		1
67	1	5.91667	2	1	8	39	8							2	6		4	8	1	3	1	2					3
		23.6667		1
120	2	5.5	7	1	2	39		1						1					0	1							3
68	1	5.2	2	1	5	71	7							1	4	7	0	0	0	1	0	0	2	3			5
		16.9667		1
54	2	5	6	1	3	68	7				2			2			1	3	6	7	0	1				4	6
65	3	52	1	1	3	73									0	0	2	2	0	2							3
113	2		1	1	4	44													4	7			6	8			6
54	2		1	1	2	67																					2
65	2		1	1	4	76									1	2											2
90	2		1	1	8	49										2
65	1		1	1	8	26						1															2
88	2		1	1	2	71									3	4	1	1	1	2	1	1	0	2			5
57	2		1	1	4	65									1	2	3	4									2
65	1		1	1	3	38									0	0											2
68	1		1	1	3	67									0	4											2
56	2		1	1	8	45											3	3									2
73	2		1	1	8	43									3	4	1	3									2
66	2		1	1	3	75									1	3											2
82	2		1	1	1	80									0	4	0	3									2
61	2		1	1	3	73											0	1	0	0	4	7	2	4	5	6	6
65	2		1	1	8	37						1			2	3											1
63	1		1	1	8	49			2						2	3	0	5	2	3							3
92	2		1	1	5	42													2	4							3
80	2		1	1	8	64									2		2	5	2	4							4
85	2		1	1	8	50									0	0											1
80	2		1	1	6	49									0	0	1	1	3	4							3
70	2		1	1		60			2								0	2									3
78	2		1	1	4	57									3	4	2	3									2
75	2		1	1	4	61	8			3		1			4	8	0	4		5							3
81	1		1	1	4	28									0	0	3	5									2
88	2		1	1	8	57							1		2	4	2	4									3
52	1		1	1	3	38				1							3	5	4	5	7	7					4
92	3		1	1	7	19											0	4	0	5							3
145	3		1	1	3	64											1	3	2	3							3
70	2		1	1	5	42			3																		2
69	2		1	1	5	60									4	6	0	2									3
84	2		1	1	3	0									0	1	2	4									2
67	2		1	1	3	45											0	2									3
67	2		1	1	2	85									0	2	1	2									2
75	1		1	1	6	51									2	4			4	7							3
70	3		1	1	3	62													4	6							4
60	2		1	1	5	20									2	3	0	0	1	3							3
87	2		1	1	4	62									0	0											2
67	1		1	1	7	46									0	2											3
47	2		1	1	8	26									0	0											1
80	2		1	1	5	61									2	3	3	4									3
57	1		2	1	4	65									3	4	3	5	3		1	3					4
71	2		2	1	4	72						1			3	3											1
64	1		2	1	6	55									0	0	0	1	3	4							3
90	1		2	1	3	50									0	0	0	4	0	1							3
62	2		2	1	8	70									3	3		3									3
65	1		2	1	7	71									1	5	0	1									3
45	2		2	1	3	67									2	3	0	2	0	0	0	0					4
67	2		2	1	8	63						1					1	3	1	3							3
120	3		2	1	3	66									1	3			0								4
82	2		2	1	5	66			2				1		0	0	1	2	2	3							3
64	2		2	1	5	58									0	1	0	1
65	2		2	1	5	68											1	3	0	1	1	2					4
67	2		2	1	4	60							0		2	3	4	6									4
69	2		2	1	4	63									1		0	1									3
85	1		2	1	4	48									1	2	0	1	4	6							3
75	2		2	1	8	52									1	5	2	3									2
62	1		2	1	4	47																					3
58	2		2	1	5	65									1	1	4	4	2	4							4
60	2		2	1	4	65									0	0											1
77	1		2	1	3	69			2						2	4	0	2	0	1							3
87	3		2	1	5	58									1	2	1	2	1	2	2	3					4
70	3		3	1	2	64													0	5							4
107	3		3	1	2	69									1	2	0	1	2	3							3
72	2		3	1	3	63																					3
75	2		3	1	2	67									2	7	1	1									3
75	2		3	1	1	72					1	1			0	0											1
78	2		3	1	1	60											3	5	3	4	4	5	3	5			4
70	1		3	1	2	70									0	1	0	1	0	1							6
73	2		3	1	1	60	8			5					1	8	0	1	0	0	0	0					4
80	1		3	1	1	71									0	0											2
89	2		3	1	2	47									2	4	2	2	2	5							3
57	2		3	1	1	73																					1
80	1		3	1	2	44									1	2	2	5	3		3	4	1	2	7	7	6
55	2		3	1	1	72						1			2	4	2	3									3
76	2		3	1	1	75													1	3							3
80	2		3	1	1	70									0	1	0	1	0	1							3
80	1		4	1	1	53											3	4	3	4							3
78	2		4	1	4	81									0	1	0	1	2	6							3
82	2		4	1	4	85											0	0			0	1					4
75	2		4	1	1	72									1	2	2	5	2	2							3
84	3		4	1	2	78									3	4	2	3	3	4							3
85	1		4	1	3	64									0	1	0	1	0	2							3
54	2		5	1	8	61																					2
59	2		5	1	8	39									0	2	1	3	2	3							3
63	1		5	1	3	73									2	7	0	7	2	3	2	3					5
61	1		5	1	4	45									0	2	1	5	0	1	1	2					4
55	1		5	1	7	51			3						0	2	3	4									3
62	1		5	1	4	0			2						0	7	0	4	7								3
60	1		5	1	8	55						1			4	5	2	2									0
67	1		5	1	5	28			2								0	2	2	3							3
87	2		5	1	3	55													2	4	2	4					4
60	1		5	1	4	55			3								0	1	0	1			2	3			4
74	1		5	1	4	44											1	1									3
68	1		5	1	3	32									0	2	1	3	0	2	8		1	2	0	2	4
80	2		5	1	7	65	9			5							5		5	9							5
80	1		5	1	8	55									3	4	1	3									3
101	3		5	1	8	43									3	5	3	5	2	3							3
63	2		5	1	6	72													0	5	0	5					4
82	1		5	1		44									0	1	0	0	1	2							3
72	2		5	1	8	43										8	0	0	0	1							3
55	1		5	1	8	44									1	2	1	4	1	2							3
60	1		5	1	4	44									4	5	2	3									2
70	1		5	1	4	50			2						1	2	1	2									3
71	2		6	1	3	69									2	2	6		5								3
80	2		6	1	3	60											2	4	0	1							4
67	2		6	1	4	72									1	3	1	2	3	5							3
58	2		6	1	2	65											3	5	1	2							3
54	2		6	1	3	51			3						2	3	3	5	5	6							3
90	2		6	1	2	71																					3
80	2		6	1	4	58			2												0	2	1	2			5
62	2		6	1	1	74									4	6	1	3									2
75	2		6	1	2	72											5	7	0	2	0	1					4
71	2		6	1	3	71																					3
72	3		6	1	2	67									1	7	0	2	0	1	1	2					4
85	2		7	1	2	67
60	1		7	1	4	57									1	1											4
63	2		7	1	2	69									2	6	2	2		2	2	3					4
80	2		7	1	2	61											1	2	2	4	1	4					4
70	2		7	1	3	65									0	0											2
70	1		7	1	3	64											1	4									3
82	3		7	1	2	63									2	4	2	3	4	7							3
84	2		7	1	2	51			3				0				0	2	2	3							3
51	1		8	1	2	18											0	0	0	3							3
80	1		8	1	2	62											2	2									2
70	1		9	1	1	53						1			4	7	0	0	2	5							3
89	1		9	1	3	32	9		2						0	7	0	3	3	9	1	3	4	5			5
52	2		9	1	2	86									0	5					1	3					4
75	2		10	1	8	55			2	5		1	0		4	6	2	3	2	3							3
68	2		10	1	3	71				4					0	2	0	2	1	1	2	3					4
88	1		10	1	8	44						1													3	4	5
91	1		11	1	1	79											0	1	1	2							4
84	2		11	1	2	70									1	4	0	3									3
47	2		11	1	3	50											0	1	2	3	3	4					4
73	2		12	1	3	46									6	8	2	4	1	2	7	9	1	4	3	8	6
125	2		12	1	3	34											2	7									2
79	2		12	1	5	67									0	3	0	0	0	2							3
67	2		12	1	8	63									0	2	0	2		2							3
96	2		12	1	2	67			2				1		2	3	0	0									4
65	1		12	1	5	68			3						0	0											2
79	2		12	1	8	63									2	3	2	5	0	5							4
60	2		12	1	5	53
85	1	44.7167	6	2	3	65	10		3					1	9	10	2	3			2	3					4
76	2	43.2833	6	2	4	74	8		3					1	3	8	1	2	1	1	4	6					5
84	3	40.35	9	2	2	79	8							1			1	2									3
83	2	33.65	6	2	1	73	8							1			8	8	3	4
55	1	28.5	2	2	4	60								2	6	7	1	2	1	2
68	3	25.7167	6	2	2	76	10	2						1	5	5	2	3	1	2	0	1	0	1	2	3	6
69	2	23.9167	2	2	5	67	8							1	5	8	1	3	2	3							3
55	1	22.8	2	2	4	41	4							1	0	0	3	4	8	9	2	3					4
70	2	22.4833	1	2	8	71	8	2	2					1	6	9	3	7	0	1							1
75	2	22.2	1	2	4	67	9							1	8	9	1	4	1	4	1	6	3	6
60	2	21.1667	12	2	5	27	9							1	2		7		2	4
82	2	20.9167	2	2	5	65	8							1	7	5	1	1									3
60	2	19.3	2	2	5	73	5		3					2	3	5	6	6	0	2	0	1	2	2			5
		37.3		2
81	3	18.8167	2	2	5	57	7		2					1	4	7	2	2	1	2							3
51	2	18.55	1	2	8	47	8					1		1	3	4	7	8	1	3	0	0					3
76	1	18.35	5	2	7	30	7							1	4	7	2		2	3
		23.4333		2
66	2	16.6333	2	2	7	59	8	2						1	3	4	6	8	4	5	1	2	4	5			5
72	2	16.2	1	2	4	42	7		3					1	5	7	7										4
73	2		1	2	6	36									2	3	0	2									3
88	1		1	2	5	59									2	3	2	3									3
78	1		1	2	4	38									3	3	3	3	3	3	1	2	1	2
61	2		1	2	3	61									0	1	0	0
65	2		1	2	5	68									0	1	1	3	2	4
60	1		1	2	5	71						1			1	2											2
108	2		1	2	6	60									0	0	0	2	2	3							3
113	3		1	2	7	75									1	5			2	6							3
81	1		1	2	5	39									3	5	0	5	2	3							3
73	2		1	2	3	44							0		2	5	1	3									2
70	2		1	2	4	49		1
87	3		1	2	5	62									0	2	1	2
70	3		1	2	5	57									0	0	1	2									2
71	2		1	2	8	62									5	8	1	2									1
78	2		1	2	5	41									3	6	0	3	1	3	0	2					4
72	2		1	2	8	41											2	3									2
61	1		1	2	6	30									1	4	1	3	5	5							3
54	2		1	2	4	59									1	3	1	2									2
70	1		1	2	8	18						1			2	4											1
92	1		1	2	5	65									0	2	0	0	3	5							3
71	1		1	2	5	57									0	0	0	0	0	0
73	1		1	2	6	46									2	3	1	2									2
55	2		1	2	3	50									6	7	2	4	1	2							3
55	1		1	2	8	43				4					0	1	0	0	4	5							3
74	3		1	2	2	63									0	1
57	2		1	2	8	59											2	2	3	4
118	1		1	2	8	31							0		0	0	0	0
70	1		1	2	3	43			2						1	2	0	0
87	2		1	2	5	70
65	1		1	2	5	39									1	6	1	3									2
66	1		1	2	6	35									1	1	3	5									2
92	2		1	2	8	42									5	6	0	2									2
104	2		1	2	8	63									2	5	2	4
52	2		1	2	6	75									1	2											2
77	1		1	2	8	73									2	4	2	4									2
92	3		1	2	5	72									5	5											2
70	2		1	2	4	65									1	1	1	1
50	1		1	2	2	57									4	5	2	4	6	6
52	2		1	2	5	70									0	0	0	0
80	2		1	2	3	63									1	4	2	3									2
65	1		1	2	4	40									3	2	3	3
57	1		2	2	8	50									0	4	2	3
72	3		2	2	3	84
73	1		2	2	5	71									2	4	1	4									3
80	1		2	2	5	67									3	5			2	4	5	5
65	2		2	2	5	67									0	0	0	0	0	1							3
50	1		2	2	8	63									0	2	0	0	2	3							3
50	3		2	2	8	66	9	2							6	9	2	2									1
83	3		2	2	5	61									3	5	2	3	2	5							3
68	2		2	2	6	71									3	7	0	1	0	0							3
55	2		2	2	8	62			2						0	0	0	2	0	0
90	1		2	2	6	41									2	3	2	3	1	4							4
68	1		2	2	5	62									0	1	0	2	3	4							3
73	1		2	2	5	61									0	1	2	3									2
61	3		2	2	6	71			3																		3
62	1		2	2	4	67									2	3	1	2	1	2
77	2		2	2	4	77
80	2		2	2	8	72									3	3	1	3									2
65	3		2	2	6	50			2						3	5			2	5
70	2		2	2	5	83									2	3	0	1	0	2	1	2					4
77	2		2	2	5	71
68	2		2	2	6	55									0	1			1	1							3
84	2		2	2	7	59									2	5	3	4	3	4
83	1		2	2	5	73									0	0	0	0	0	2							3
100	2		2	2	5	52							1		2	5	2	5	1	2
75	2		2	2	7	72									3	6	0	2
63	2		2	2	5	67									0	0	2	2	1	3	3	3					4
67	1		2	2	5	35									1	3			3	4							3
71	2		2	2	4	67			2						2	3	4
69	1		2	2	4	58									0	0	0	2
60	2		2	2	8	75									2	4	2	3									3
60	1		2	2	3	57									0	2	2	5	2	5
60	1		2	2	3	56									0	1	0	1	1	3
72	2		2	2	4	52									0	1	0	1	3	6							3
59	1		2	2	4	62									1	2	0	0	0	0							4
90	2		2	2	5	53									2		1	1	2	3
65	1		3	2	1	65											2		2	2
82	1		3	2	1	54									1	2	1	3									3
82	2		3	2	5	66											0	3	0	5							3
94	3		3	2	2	61									2	2	2	3									2
65	2		3	2	1	59													4	6	2	5					4
75	1		3	2	1	62			3		2				2	3	5	6	2	6							4
65	1		3	2	1	66											1	2									3
73	1		4	2	3	73									0	1
85	2		5	2	8	66									1	2	1	2	1	1							3
80	1		5	2	6	47			3						0	0	2	3									2
70	1		5	2	4	29									2	5	2	4	3	4							3
70	2		5	2	6	39									2	7	2	4			3	4	4	7	4	4	4
66	1		5	2	5	51			3						1	3	3	6	0	2							3
52	1		5	2	3	39									2	3	4	5									3
68	1		5	2	4	67									1	5	0	2	2	5
70	2		5	2	6	52											2	5	3	5							3
61	1		5	2	7	38									0	1	0	2	3	3
45	2		5	2	4	61			3						0	0	0	0	4	5
79	2		5	2	5	68									5	6	2	4	1	1							3
76	1		5	2	4	42											0	0	2	3							3
74	1		5	2	5	31									0	1	2	3	2	4	5	7					4
70	2		5	2	4	58									0	0	1	1
	1		5	2	6	40									1	1	1	3									2
96	1		5	2	8	60									0	1	0	1									3
88	1		5	2	6	40	9								3	4	0	2	1	2
63	2		6	2	3	64									1	2	2	3									2
70	2		6	2	3	71									1	1	2	3									2
71	2		6	2	3	77									4	7	0	0	4	5							3
87	1		6	2	2	56									2	7	7	8	5	8	2	4	6	7	2	3	5
70	2		6	2	2	70									1	4	2	4	0	2							3
64	2		6	2	2	78									2	4	0	4
43	2		6	2	4	70									1	3
62	2		6	2	1	66									1	3	2	2	1	2							3
92	2		6	2	4	68									2	5	2	3	2	3							3
64	3		6	2	4	62									0	0	0	0
70	1		6	2	1	60									2	2			2	2
80	2		6	2	5	79											3	3			1	2					4
110	1		6	2	5	30									2	4	2	4
68	3		6	2	2	61			2						2	3	0	4	0	4
78	2		6	2	2	51									2	4	0	1	3	4
82	3		6	2	4	83									0	0	0	0
80	2		6	2	3	69									1	3	0	3	1	2
57	2		6	2	3	74									2	3	0	1	1	1
74	1		6	2	3	59											0	3	1	5	2	3					4
94	2		6	2	2	72									2	8	4	4	5	7							1
82	3		6	2	5	68									2	3	3	4
58	3		6	2	3	70									2	5	2	5	2	2
72	2		6	2	1	62			2				0		1	3	3	4	3	4
58	1		6	2	3	63									3	4	0	0	2	4							3
67	2		6	2	2	69									2	5		3	5
60	2		6	2	2	65											2	3	2	4	3	4					4
84	1		6	2	1	59											2	2	1	3							3
53	2		6	2	5	66									0	4			2	2	3	3	1	2
61	2		6	2	4	62											2	3	2	3	5	6					4
68	2		6	2	4	77									0	0	3	4
71	2		6	2	2	74									4	6	1	2			0	1	1	2
68	1		6	2	2	64									2	3											2
72	2		6	2	4	60									0	1	1	1	1	2							3
54	2		6	2	3	73									1	1	1	4	1	1							3
83	2		6	2	2	68									3	5	0	2	2	4							3
75	3		6	2	3	81									6	7	2	3	1	1	0	2	2	4			5
	1		6	2	2	47									2	4	5		1	2	2	4					4
100	1		6	2	4	46									0	1	0	1	0	3	6	7	4	4	2	2	7
93	3		7	2		67				3					5	9			4	8
71	3		7	2	3	61									0	1											1
57	1		7	2	3	75											1	2	1	2							3
68	1		7	2	3	55									0	0	0	0	2	2
112	1		7	2	2	74											0	6	0	3
106	1		7	2	4	63									2	2	1	2	2	2
69	2		7	2	4	70											2	4	2	3							3
58	2		7	2	3	72									1	2	3	3	1	2							2
70	2		7	2	2	44									0	2	2	4	0	0	1	2					4
60	2		7	2	3	70											2	3	1	2	2	4					4
81	2		7	2	3	70									0	0	3	3									2
80	3		7	2	1	51			2								1	2	0	1
86	1		9	2	3	55							1				3	5
70	2		9	2	4	65									1	6	2	4									3
61	2		9	2	3	81									5	5	2	3									2
74	2		9	2	4	64									1	2	0	2	0	0							3
66	2		9	2	5	73									2	3	4	4	3	3							4
64	2		11	2	5	61							0		3		0	3
76	2		11	2	5	70			3						1	3	4	6									2
73	2		11	2	4	60				3							2	2	5	8							3
80	1		11	2	6	45									2	4			1	3
105	1		11	2	3	63									0	0	0	0									3
76	1		11	2	2	64											0	0	3	4							3
75	2		12	2	5	71									2	4	1	3	1	3
66	1		12	2	5	51									0	0											2
86	2		12	2	4	37									0	4	0	2
90	1		12	2	8	60									0	2	0	3
82	2		12	2	5	56									1	2	2	4									3
81	2		12	2	3	51									2	5	7	7	3	6	1	2
52	2		12	2	5	72											2	6									3
